# Supplementary material for: Galectins-1, -3 and -9 Are Present in Breast Milk and Have a Role in Early Life Development
Source: Nutrients. 2022 Oct 17;14(20):4338. doi: 10.3390/nu14204338 (PMC9611974; doi:10.3390/nu14204338)
Supplement: Supplementary file 1 [file nutrients-14-04338-s001.zip]

Archive with 1 entries (1 files):
- nutrients-1969336-supplementary.pdf
